# Supplementary material for: Assessment of Chilling Injury in Boar Spermatozoa by Kinematic Patterns and Competitive Sperm-Oviduct Binding In Vitro
Source: Animals (Basel). 2022 Mar 11;12(6):712. doi: 10.3390/ani12060712 (PMC8944792; doi:10.3390/ani12060712)
Supplement: Supplementary file 1 [file animals-12-00712-s001.zip]

Archive with 1 entries (1 files):
- animals-1607194-supplementary.pdf
